# Supplementary material for: Physiological Conditions and dsRNA Application Approaches for Exogenously induced RNA Interference in Arabidopsis thaliana
Source: Plants (Basel). 2021 Jan 30;10(2):264. doi: 10.3390/plants10020264 (PMC7911504; doi:10.3390/plants10020264)
Supplement: Supplementary file 1 [file plants-10-00264-s001.zip]

Archive with 7 entries (7 files):
- Supplementary-2/Video S1_Brush.mp4
- Supplementary-2/Video S2_Spraying.mp4
- Supplementary-2/Video S3_Infiltration.mp4
- Supplementary-2/Video S4_Inoculation.mp4
- Supplementary-2/Video S5_Needle.mp4
- Supplementary-2/Video S6_Pipetting.mp4
- Supplementary-2/Table S1.docx
